# Supplementary material for: Breast Cancer Risk and Breast-Cancer-Specific Mortality following Risk-Reducing Salpingo-Oophorectomy in BRCA Carriers: A Systematic Review and Meta-Analysis
Source: Cancers (Basel). 2023 Mar 6;15(5):1625. doi: 10.3390/cancers15051625 (PMC10001253; doi:10.3390/cancers15051625)
Supplement: Supplementary file 1 [file cancers-15-01625-s001.zip]

Archive with 1 entries (1 files):
- cancers-2186407-supplementary.pdf
